# Supplementary material for: Quantitative gene expression assessment identifies appropriate cell line models for individual cervical cancer pathways
Source: BMC Genomics. 2007 May 10;8:117. doi: 10.1186/1471-2164-8-117 (PMC1878486; doi:10.1186/1471-2164-8-117)
Supplement: Additional file 1 — The list of 140 genes differentially regulated between normal cervix and invasive cervical cancer. The intersection of a t-test using the Benjamini-Hochberg multiple hypothesis correction (p < 0.01) and the SVD results, along with a 2-fold minimum expression change, was used to identify 140 differentially expressed genes. 19 genes marked with an (*)were also reported in the cervical cancer literature. 30 genes marked with (**)were homologs that were reported in the previous cervical cancer literature. [file 1471-2164-8-117-S1.xls]

## Sheet: Sheet1
Clone ID	Unigene ID	Gene Name	Gene Description	Fold Change
810131	Hs.2785	KRT19	keratin 19**	21.2
135975	Hs.642947	DSP	desmoplakin*	14.8
2497698	Hs.156346	TOP2A	topoisomerase (DNA) II alpha*	13
2541366	Hs.234642	AQP3	aquaporin 3**	11.8
177074	Hs.591205	ZIC2	Zic family member 2	11.8
2444518	Hs.465506	PPAP2C	phosphatidic acid phosphatase type 2C	11.1
511428	Hs.301350	FXYD3	FXYD domain containing ion transport regulator 3	10
951241	Hs.615092	NUSAP1	nucleolar and spindle associated protein 1	9.5
712505	Hs.334562	CDC2	cell division cycle 2, G1 to S and G2 to M**	9.4
781089	Hs.350966	PTTG1	pituitary tumor-transforming 1*	9.3
25389	Hs.473721	SLC2A1	solute carrier family 2*	8.9
296155	Hs.434886	CDCA5	cell division cycle associated 5**	7.1
253009	Hs.556259	PRO1073	PRO1073 protein	6.6
378365	Hs.520421	PIGPC1	p53-induced protein PIGPC1	6
769921	Hs.93002	UBE2C	ubiquitin-conjugating enzyme E2C*	5.9
685026	Hs.481208	AMMECR1	Alport syndrome, midface hypoplasia	5.5
202919	Hs.380857	TPM4	tropomyosin 4**	5.5
815501	Hs.538286	LMNB2	lamin B2**	5.2
769542	Hs.464336	P4HB	procollagen-proline**	4.9
841645	Hs.513915	CLDN7	claudin 7*	4.6
471568	Hs.532803	HN1	hematological and neurological expressed 1	4.5
125308	Hs.458272	MPO	myeloperoxidase	4.5
470261	Hs.202179	SMA3	SMA3	4.5
2248780	Hs.292078	LARP	likely ortholog of mouse	4.5
25988	Hs.433750	EIF4G1	eukaryotic translation initiation factor 4**	4.4
2094586	Hs.191179	RCP	Rab coupling protein*	4.2
1637756	Hs.517145	ENO1	enolase 1, (alpha)*	4.1
824873	Hs.327631	RDH13	retinol dehydrogenase 13 (all-trans and 9-cis)	4.1
68950	Hs.244723	CCNE1	cyclin E1**	4
45544	Hs.517168	TAGLN2	transgelin 2*	4
126320	Hs.514174	JUP	junction plakoglobin	3.9
71902	Hs.444028	CKAP2	cytoskeleton associated protein 2	3.8
435953	Hs.65758	ITPR3	inositol 1,4,5-triphosphate receptor	3.7
204755	Hs.479693	SFRS11	splicing factor, arginine/serine-rich 11	3.7
85224	Hs.531106	S164	S164 protein	3.6
187616	Hs.437922	MYCL1	v-myc avian myelocytomatosis, lung carcinoma*	3.6
291557	Hs.118964	p66alpha	p66 alpha	3.6
294412	Hs.546392	PLAC8	placenta-specific 8	3.5
743810	Hs.524216	CDCA3	cell division cycle associated 3**	3.5
253241	Hs.512382	GPD2	glycerol-3-phosphate dehydrogenase 2	3.5
897650	Hs.592004	PUS1	pseudouridylate synthase 1	3.4
512061	Hs.473417	CXADR	coxsackie virus and adenovirus receptor	3.4
629916	Hs.30570	TIM17B	translocase of inner mitochondrial membrane 17	3.4
725266	Hs.1770	LIG1	ligase I, DNA, ATP-dependent*	3.4
2541458	Hs.476209	PLXNB1	plexin B1	3.3
67163		SFRS12	splicing factor, arginine/serine-rich 12	3.3
2517363	Hs.122575	EDG4	endothelial differentiation	3.3
531319	Hs.442658	AURKB	aurora kinase B*	3.3
2456570	Hs.480190	GPSN2	glycoprotein, synaptic 2	3.3
755145	Hs.642735	VIL2	villin 2 (ezrin)*	3.3
782703	Hs.25674	MBD2	methyl-CpG binding domain protein 2	3.1
1635186	Hs.380857	TD-60	RCC1-like	3.1
814270	Hs.58974	PMSCL1	polymyositis/scleroderma autoantigen 1	3.1
2439811	Hs.252229	MAFG	v-maf musculoaponeurotic fibrosarcoma oncogene**	3.1
860000	Hs.520943	RFC2	replication factor C (activator 1) 2*	3.1
745189	Hs.222510	DAZAP1	DAZ associated protein 1	3.1
1541659	Hs.602303	CDC25A	cell division cycle 25A**	3
1610146	Hs.584803	SIAT4A	sialyltransferase 4A	2.9
121270	Hs.366401	MGC14386	similar to cyclin-E binding protein 1	2.9
364506	Hs.465295	LMAN1	lectin, mannose-binding	2.9
430427	Hs.591505	MTF1	metal-regulatory transcription factor 1	2.9
970532	Hs.433343	SRRM2	serine/arginine repetitive matrix 2	2.8
295986	Hs.632801	EBP	emopamil binding protein (sterol isomerase)	2.8
1492104	Hs.433615	TUBB2	tubulin, beta, 2	2.7
754046	Hs.444619	DXS9879E	DNA segment on chromosome X*	2.6
2165126	Hs.37003	HRAS	v-Ha-ras Harvey rat sarcoma	2.4
668262	Hs.591907	XPA	xeroderma pigmentosum	-2.3
81129	Hs.474751	MYH9	myosin, heavy polypeptide 9, non-muscle*	-2.3
1967131	Hs.438823	HIMAP2	immunity associated protein 2	-2.3
786607	Hs.95243	TCEAL1	transcription elongation factor A (SII)-like 1	-2.4
503581	Hs.199487	RERG	RAS-like, estrogen-regulated, growth-inhibitor	-2.5
280882	Hs.504281	FLI1	Friend leukemia virus integration 1	-2.5
753285	Hs.477892	GYG	glycogenin	-2.5
857312	Hs.133299	DOCK4	DOCK4**	-2.5
1456799	Hs.203772	FRG1	FSHD region gene 1	-2.6
285728	Hs.631992	BPAG1	bullous pemphigoid antigen 1	-2.7
292522	Hs.371240	AKAP12	A kinase (PRKA) anchor protein (gravin) 12**	-2.8
41358	Hs.510989	MEIS2	Meis1, myeloid ecotropic viral integration site	-2.9
785744	Hs.27239	MFGE8	milk fat globule-EGF factor 8 protein	-2.9
855843	Hs.131255	UQCRB	ubiquinol-cytochrome c reductase binding protein	-2.9
290199	Hs.524692	ARK5	KIAA0537 gene product**	-3
687270	Hs.444409	MEF2C	MADS box transcription enhancer factor 2	-3.1
2012757	Hs.332197	D2S448	Melanoma associated gene	-3.1
2490482	Hs.406300	RPL23	ribosomal protein L23**	-3.2
490766	Hs.497581	LGTN	ligatin	-3.2
131073	Hs.485572	SOCS2	suppressor of cytokine signaling 2**	-3.3
545189	Hs.483305		Homo sapiens mRNA for caldesmon, 3' UTR	-3.4
857612	Hs.534538	EEF2	eukaryotic translation elongation factor 2	-3.4
491762	Hs.594584	EMP1	epithelial membrane protein 1	-3.4
269269	Hs.482390	TGFBR3	transforming growth factor*	-3.4
789069	Hs.102267	LOX	lysyl oxidase**	-3.5
760299	Hs.292156	DKK3	dickkopf homolog 3	-3.6
2028848	Hs.523702	MS4A6A	membrane-spanning 4-domains	-3.7
178137	Hs.438227	RPL34	ribosomal protein L34**	-3.7
768292	Hs.304192	ADF	destrin (actin depolymerizing factor)	-3.8
757428	Hs.121592	AP1S2	adaptor-related protein complex 1	-3.9
79629	Hs.593413	CXCR4	chemokine (C-X-C motif) receptor 4**	-3.9
49313	Hs.535964	FGF7	fibroblast growth factor 7 (keratinocyte growth factor)	-3.9
504915	Hs.180141	CFL2	cofilin 2 (muscle)	-4
970590	Hs.431850	MAPK1	mitogen-activated protein kinase 1**	-4
2459966	Hs.8102	RPS20	ribosomal protein S20**	-4.1
280699	Hs.416007	UCC1	upregulated in colorectal cancer gene 1	-4.1
511303	Hs.410477	PLA2R1	phospholipase A2 receptor 1	-4.1
723986	Hs.404289	TMOD	tropomodulin	-4.2
377461	Hs.74034	CAV1	caveolin 1, caveolae protein	-4.2
759155	Hs.593903	CALCRL	calcitonin receptor-like	-4.2
786657	Hs.154654	CYP1B1	cytochrome P450, family 1**	-4.3
2448778	Hs.11590	CTSF	cathepsin F**	-4.4
898098	Hs.279245	TACC1	transforming, acidic coiled-coil containing protein 1	-4.5
2113783	Hs.560892	EFCBP1	EF hand calcium binding protein 1	-4.5
68605	Hs.479808	IGFBP7	insulin-like growth factor binding protein 7**	-4.6
809473	Hs.437191	PTRF	polymerase I and transcript release factor	-4.6
47142	Hs.591190	PEX12	peroxisomal biogenesis factor 12	-4.8
2577882	Hs.300772	TPM2	tropomyosin 2 (beta)*	-5.1
2541441	Hs.384598	SERPING1	serine proteinase inhibitor*	-5.1
179109	Hs.31720	HEPH	hephaestin	-5.3
52096	Hs.74615	PDGFRA	platelet-derived growth factor receptor	-5.3
85194	Hs.12082	TIGA1	TIGA1	-5.6
159380	Hs.221941	CYBRD1	cytochrome b reductase 1**	-6.1
1554167	Hs.150718	JAM3	junctional adhesion molecule 3	-6.1
2562939	Hs.532768	SERPINF1	serine proteinase inhibitor*	-6.1
843041	Hs.591908	PALM2	paralemmin 2	-6.2
609332	Hs.409662	COL14A1	collagen, type XIV**	-6.3
76169	Hs.162963	ANTXR2	anthrax toxin receptor 2	-6.5
344139	Hs.104672	DOC1	downregulated in ovarian cancer 1	-6.7
813823	Hs.406475	LUM	lumican	-6.8
1607286	Hs.8867	CYR61	cysteine-rich, angiogenic inducer	-6.9
32609	Hs.213861	LAMA4	laminin, alpha 4	-7
855557	Hs.472831	PKIG	protein kinase (cAMP-dependent) inhibitor gamma	-7
366100	Hs.189445	MATN2	matrilin 2	-7.2
2495781	Hs.516578	TFPI	tissue factor pathway inhibitor**	-7.3
878182	Hs.212838	A2M	alpha-2-macroglobulin	-8
300015	Hs.597358	LEPR	leptin receptor	-8.7
809719	Hs.477128	URB	steroid sensitive gene 1	-9.2
186757	Hs.591469	DDR2	discoidin domain receptor family	-9.8
49354	Hs.620557	ANK2	ankyrin 2, neuronal	-10.4
1534435	Hs.104839	TIMP2	tissue inhibitor of metalloproteinase 2	-10.7
839623	Hs.69855	NRAS	neuroblastoma RAS viral (v-ras) oncogene	-12.6
1636447	Hs.83381	GNG11	guanine nucleotide binding protein**	-15.8
813266	Hs.598421	FHL1	four and a half LIM domains 1	-21.6
