# Supplementary material for: Quantitative gene expression assessment identifies appropriate cell line models for individual cervical cancer pathways
Source: BMC Genomics. 2007 May 10;8:117. doi: 10.1186/1471-2164-8-117 (PMC1878486; doi:10.1186/1471-2164-8-117)
Supplement: Additional file 2 — Cell line culture conditions. Cell lines were cultured as monolayers in ATCC recommended media. Also, SiHa and HeLa cells were cultured in DMEM as well as in an organotypic environment. [file 1471-2164-8-117-S2.xls]

## Sheet: Sheet1
Cell Line	ATCC Reference	Media
Caski	CRL-1550	RPMI 1640
C4-I	CRL-1594	Waymouth
C4-II	CRL-1595	Waymouth
Primary		Basal Media (Clonetics cc-3118)
HeLa	CCL-2	Eagle MEM
HeLa mono	CCL-2	Dulbecco's Modified Eagle Medium
HeLa S3	CCL-2.2	Ham's F12
HeLa 229	CCL-2.1	Eagle MEM
SiHa	HTB-35	Eagle MEM
SiHa mono	HTB-35	Dulbecco's Modified Eagle Medium
SW 756	CRL-10302	Leibovitz's L-15
