# Supplementary material for: Quantitative gene expression assessment identifies appropriate cell line models for individual cervical cancer pathways
Source: BMC Genomics. 2007 May 10;8:117. doi: 10.1186/1471-2164-8-117 (PMC1878486; doi:10.1186/1471-2164-8-117)
Supplement: Additional file 5 — Presentation of the day of hybridization, microarray print batch (written "HS-print batch-slide number"), and dendrogram. In order to reduce the chance of non-biological artifacts that may result in high correlations between samples, replicates for the most part were hybridized on different days. In addition, many samples, including tissue biopsies, were run on different print sets and different days. Additional file 3 presents the day of hybridization, print set, and dendrogram. Clusters on the dendrogram span print sets and days of hybridization, indicating high correlations observed in the analysis result from biological similarity and not technical artifacts. [file 1471-2164-8-117-S5.xls]

## Sheet: Sheet1
Date of Hyb.						Slide	Sample
2005-12-21						HS14-150	CHTN # 8-b
2005-12-07						HS14-127	CHTN # 8-a
2005-12-21						HS14-149	CHTN # 1-b
2005-12-06						HS14-121	CHTN # 11-b
2005-09-11						HS14-91	GOG # 4-b
2005-04-29						HS11-174	GOG # 4-a
2005-04-29						HS11-171	GOG # 2-a
2005-09-11						HS14-90	GOG # 2-b
2005-09-11						HS14-93	GOG # 6-b
2005-04-29						HS11-176	GOG # 6-a
2005-04-29						HS11-175	GOG # 5-a
2005-09-11						HS14-92	GOG # 5-b
2005-09-11						HS14-89	GOG # 1-b
2005-04-29						HS11-170	GOG # 1-a
2005-12-06						HS14-119	CHTN # 2-b
2005-09-22						HS14-99	CHTN # 12-a
2005-12-06						HS14-144	CHTN # 1-a
2005-09-10						HS14-86	CHTN 2-a
2005-09-22						HS14-97	CHTN # 10-a
2005-09-23						HS14-103	CHTN # 10-b
2005-09-22						HS14-96	CHTN # 6-a
2005-09-23						HS14-102	CHTN # 6-b
2005-09-22						HS14-98	CHTN # 11-a
2005-12-06						HS14-142	CHTN # 12-b
2005-12-06						HS14-143	CHTN # 13-b
2005-09-22						HS14-100	CHTN # 13-a
2003-12-05						HS6-69	Primary # 1
2003-12-05						HS6-70	Primary # 2
2003-12-05						HS6-71	Primary # 3
2004-08-27						HS9-158	SW 756 # 3
2004-08-27						HS9-157	SW 756 # 2
2004-08-24						HS9-151	SW 756 # 1
2004-01-21						HS8-113	Hela # 1
2004-01-21						HS8-115	Hela # 2
2004-01-21						HS8-116	Hela # 3
2004-01-10						HS8-112	Caski # 3
2004-01-10						HS8-111	Caski # 2
2004-01-10						HS8-110	Caski # 1
2004-08-24						HS9-152	C4-I # 1
2004-08-27						HS9-159	C4-I # 2
2004-08-27						HS9-160	C4-I # 3
2004-08-27						HS9-162	C4-II # 3
2004-08-27						HS9-161	C4-II # 2
2004-08-24						HS9-153	C4-II # 1
2004-06-30						HS9-200	Hela S3 # 3
2004-06-30						HS9-199	Hela S3 # 1
2004-06-25						HS9-195	Hela S3 # 2
2004-06-30						HS9-197	Hela 229 # 1
2004-06-30						HS9-198	Hela 229 # 3
2004-06-25						HS9-194	Hela 229 # 2
2005-10-15						HS14-108	Hela mono # 2
2005-12-21						HS14-148	Hela / 0 # 2
2005-10-16						HS14-117	Hela raft # 2
2005-05-25						HS11-187	Hela raft # 1
2005-05-25						HS11-188	Hela / 0 # 1
2005-10-16						HS14-116	Hela / 0 # 3
2005-12-21						HS14-147	Hela raft # 3
2005-12-21						HS14-145	Hela mono # 1
2005-12-21						HS14-146	Hela mono # 3
2003-12-05						HS6-74	SiHa # 3
2003-11-07						HS6-111	SiHa # 1
2003-11-07						HS6-112	SiHa # 2
2005-10-15						HS14-110	Siha mono # 2
2005-10-15						HS14-109	Siha mono # 1
2005-10-16						HS14-114	Siha mono # 3
2005-09-10						HS14-85	Siha / 0 # 3
2005-09-10						HS14-84	Siha / 0 # 2
2005-09-10						HS14-87	Siha raft # 2
2005-09-10						HS14-88	Siha raft # 3
2005-10-16						HS14-115	Siha raft # 1
2005-10-15						HS14-112	Siha / 0 # 1
